# Supplementary material for: Using Biplanar Fluoroscopy to Guide Radiopaque Vascular Injections: A New Method for Vascular Imaging
Source: PLoS One. 2014 May 16;9(5):e97940. doi: 10.1371/journal.pone.0097940 (PMC4024044; doi:10.1371/journal.pone.0097940)
Supplement: Figure S4 — Video recording of fluoroscopy-guided radiopaque latex arterial injection of Odocoileus virginianus in (1) lateral view, and (2) dorsal view. Fluoroscope settings: fluoroscope 1 (dorsal) = 80 kVp and 3.5 mA; fluoroscope 2 (lateral) = 70 kVP and 3.5 mA. (ZIP) [file pone.0097940.s004.zip]

Archive with 1 entries (1 files):
- Fluoroscopy_Supplemental_Fig4.mp4
